# Supplementary material for: Omega-6 highly unsaturated fatty acids in Leydig cells facilitate male sex hormone production
Source: Commun Biol. 2022 Sep 21;5:1001. doi: 10.1038/s42003-022-03972-y (PMC9492697; doi:10.1038/s42003-022-03972-y)
Supplement: Supplementary file 3 — Supplementary Data 1 [file 42003_2022_3972_MOESM3_ESM.xlsx]

## Sheet: Fig2
	Liver	WT			KO				Liver	WT			KO
	PC 16:0/20:4	81.9564	101.477	116.566	6.37238	6.33449	6.95363		PE 16:0/20:4	71.1656	123.703	105.132	44.8257	26.9426	30.1663
	PC 18:1/20:4	91.7004	103.607	104.692	13.3771	12.7249	17.8705		PE 18:1/20:4	82.8481	114.217	102.935	40.4264	36.1569	25.9458
	PC 18:0/20:4	93.1066	88.6046	118.289	1.88504	2.40864	2.23739		PE 18:0/20:4	76.4828	124.013	99.5046	46.9731	21.2421	33.2846
	PC 16:0/20:3n-9	80.0765	144.921	75.0029	0	0	0		PE 16:0/20:3n-9	111.267	128.733	60.0665	0	0	0
	PC 18:1/20:3n-9	64.6745	140.339	94.986	0	0	0		PE 18:1/20:3n-9	101.417	168.316	30.2666	0	0	0
	PC 18:0/20:3n-9	90.3888	119.095	90.5164	0	0	0		PE 18:0/20:3n-9	88.7507	148.418	62.8317	0	0	0
	PC 16:0/22:6	78.8241	115.411	105.765	13.8643	12.4833	9.52664		PE 16:0/22:6	83.3815	111.159	105.459	32.1027	42.3735	26.2004
	PC 18:1/22:6	86.9316	127.351	85.7176	22.2194	26.2207	20.345		PE 18:1/22:6	99.3199	105.392	95.2883	48.9974	66.3447	35.9483
	PC 18:0/22:6	86.6954	112.059	101.246	6.51837	7.92627	3.94429		PE 18:0/22:6	93.5171	125.109	81.3742	29.552	23.3778	20.4911
	PC 16:0/22:5	113.008	51.9233	135.069	0	0	0		PE 16:0/22:5	113.433	73.5144	113.053	0	0	0
	PC 18:1/22:5	103.38	92.9549	103.665	0	0	0		PE 18:1/22:5	137.167	77.7729	85.0603	0	0	0
	PC 18:0/22:5	112.17	59.0371	128.793	0	0	0		PE 18:0/22:5	129.841	67.8433	102.316	0	0	0
	Testis	WT				KO					Testis	WT				KO
	PC 16:0/20:4	76.7036	160.797	73.5743	88.9253	3.74298	5.21203	14.0499	12.0329		PE 16:0/20:4	90.5373	108.7	83.3375	117.425	7.98078	5.81534	21.4349	18.1163
	PC 18:1/20:4	133.45	105.318	36.9427	124.29	4.04717	5.81115	14.2517	12.8535		PE 18:1/20:4	93.4546	128.338	76.8408	101.366	10.2637	7.21725	14.9367	17.8558
	PC 18:0/20:4	126.118	107.79	74.378	91.7142	0.889019	1.17378	3.36016	2.65007		PE 18:0/20:4	92.0902	125.285	70.6286	111.996	7.29403	5.83304	4.24126	16.2608
	PC 16:0/20:3n-9	66.2956	82.3813	74.811	176.512	0	0	0	0		PE 16:0/20:3n-9	60.7474	77.5658	121.587	140.099	0	0	0	0
	PC 18:1/20:3n-9	83.1618	151.878	94.375	70.5849	0	0	0	0		PE 18:1/20:3n-9	58.4114	126.964	116.375	98.2497	0	0	0	0
	PC 18:0/20:3n-9	76.5079	73.8465	80.8326	168.813	0	0	0	0		PE 18:0/20:3n-9	83.0433	44.0002	73.9656	198.991	0	0	0	0
	PC 16:0/22:6	136.032	122.966	38.0495	102.953	14.9469	30.7988	34.1311	31.1973		PE 16:0/22:6	71.2212	83.3404	68.3531	177.085	54.0177	68.1953	65.1413	75.0905
	PC 18:1/22:6	142.6	93.4956	30.8303	133.074	16.7862	45.1936	63.6057	32.1249		PE 18:1/22:6	65.6928	83.7338	73.3977	177.176	103.112	133.742	106.44	79.4564
	PC 18:0/22:6	124.124	138.415	29.4331	108.029	8.09383	23.0182	29.5115	30.0108		PE 18:0/22:6	61.7166	73.8563	80.3354	184.092	64.0552	69.3015	67.9209	99.4041
	PC 16:0/22:5	65.7756	90.7239	86.9292	156.571	0.12498	0	0.0873489	0.0375216		PE 16:0/22:5	74.159	79.8915	78.3056	167.644	0	0.0591931	0.0789545	0
	PC 18:1/22:5	58.0792	89.9518	80.6886	171.28	0	0	0	0		PE 18:1/22:5	72.9038	65.7782	79.7066	181.611	0	0	0.193077	0.202792
	PC 18:0/22:5	62.6865	79.704	76.7326	180.877	0	0	0	0		PE 18:0/22:5	86.9636	70.3455	90.4176	152.273	0	0	0	0

## Sheet: Fig3
		CTL			SC-26196					CTL			SC-26196
	PC 16:0/20:4	82.3723	100.617	117.01	7.17033	11.0775	9.23848		PE 16:0/20:4	112.797	105.746	81.4569	29.213	18.5607	24.3075
	PC 18:1/20:4	72.8216	89.3193	137.859	6.28292	8.77233	12.4416		PE 18:1/20:4	98.6047	102.923	98.4724	25.4201	14.8106	41.1701
	PC 18:0/20:4	71.3087	59.2674	169.424	0.889691	8.38217	15.5119		PE 18:0/20:4	109.025	90.7573	100.218	26.7487	17.1249	62.176
	PC 16:0/22:6	107.19	107.585	85.2249	8.05722	0	0.71617		PE 16:0/22:6	130.803	124.038	45.1587	2.15939	3.76074	1.64689
	PC 18:1/22:6	106.428	122.947	70.6241	2.22249	7.28441	16.327		PE 18:1/22:6	106.03	140.048	53.922	17.4314	11.2787	13.333
	PC 18:0/22:6	73.2074	89.1284	137.664	1.00813	1.60781	11.6932		PE 18:0/22:6	123.465	88.2244	88.3103	26.0596	15.3874	50.0929
	PC 16:0/22:5	57.5638	174.751	67.6855	0	0	0		PE 16:0/22:5	109.646	51.0911	139.263	0	0	0
	PC 18:1/22:5	109.755	101.995	88.2497	1.05296	5.47179	1.10984		PE 18:1/22:5	99.5293	149.785	50.6857	0	17.1724	0
	PC 18:0/22:5	102.207	119.722	78.0711	0	0	6.59817		PE 18:0/22:5	116.328	88.8379	94.8338	0	0	0
	MA-10 Pregnenolone						MA-10 Rescue Pregnenolone
	CTL	SC-26196	CTL / hCG	SC-26196 / hCG			CTL / hCG	SC-26196 / hCG	SC-26196+ARA / hCG	SC-26196+EPA / hCG	SC-26196+DPA / hCG	SC-26196+DHA / hCG
	0.906042	0.779873	444.07	178.05			494.151	172.126	440.087	310.33	433.787	316.713
	1.61113	0.754133	546.199	88.4969			322.031	66.3661	216.832	46.4496	268.137	80.8597
	7.32805	4.73118	494.151	240.76			451.467	55.2258	311.654	152.068	307.964	116.323
	1.12616	0.590872	560.765	282.86			515.608	121.188	406.552	289.336	340.791	304.496
	MA-10 Progesterone						MA-10 Rescue Progesterone
	CTL	SC-26196	CTL / hCG	SC-26196 / hCG			CTL / hCG	SC-26196 / hCG	SC-26196+ARA / hCG	SC-26196+EPA / hCG	SC-26196+DPA / hCG	SC-26196+DHA / hCG
	0.137538	0.108879	380.733	22.972			400.483	73.3014	218.378	99.622	128.81	45.3817
	0.0912726	0	198.053	2.71345			333.291	9.72067	143.19	10.1811	115.112	91.9012
	0.924194	0.507827	400.483	73.3014			349.157	6.16014	201.295	69.9445	163.819	82.6051
	0.10119	0	325.412	43.1391			462.627	87.058	288.836	83.6713	110.336	84.8021
	MA-10 Androstenedione						MA-10 Rescue Androstenedione
	CTL	SC-26196	CTL / hCG	SC-26196 / hCG			CTL / hCG	SC-26196 / hCG	SC-26196+ARA / hCG	SC-26196+EPA / hCG	SC-26196+DPA / hCG	SC-26196+DHA / hCG
	0.0163845	0.16335	15.9279	5.95258			3.52352	3.9367	5.95844	3.73214	4.88202	2.58839
	0.0565959	0.0768759	5.67126	1.19476			6.72424	1.19249	7.11309	1.11073	4.77879	1.98917
	0.671596	1.00395	3.52352	3.9367			10.6466	1.19526	2.2436	3.53161	6.15974	1.76347
	0	0	9.96677	3.47719			4.75029	4.62844	6.87699	2.84527	4.22194	3.10339
	MA-10 Testosterone						MA-10 Rescue Testosterone
	CTL	SC-26196	CTL / hCG	SC-26196 / hCG			CTL / hCG	SC-26196 / hCG	SC-26196+ARA / hCG	SC-26196+EPA / hCG	SC-26196+DPA / hCG	SC-26196+DHA / hCG
	0	0.0322415	1.13842	0.492506			0.224285	0.192001	0.318722	0.140391	0.203921	0.13634
	0	0	0.567147	0.372561			0.189331	0	0.197652	0.228225	0.111467	0.0706342
	0	0	0.224285	0.192001			0.818106	0.107971	0.170407	0.186535	0.395279	0.204028
	0	0	0.76225	0.156886			0.211503	0.214751	0.347504	0.186535	0.167851	0.189933
	MA-10 Allopregnanolone						MA-10 Rescue Allopregnanolone
	CTL	SC-26196	CTL / hCG	SC-26196 / hCG			CTL / hCG	SC-26196 / hCG	SC-26196+ARA / hCG	SC-26196+EPA / hCG	SC-26196+DPA / hCG	SC-26196+DHA / hCG
	0.499591	0.124495	19.8701	4.25233			12.4228	2.61336	10.3071	3.7107	5.53196	3.80454
	0.428568	0.102979	9.74573	0.832242			7.06541	1.7162	4.09392	1.74978	2.7008	1.9699
	0.789728	0.248573	12.4228	3.29971			11.3046	1.47775	4.28853	4.38817	6.01876	2.46358
	0.386206	0.109522	13.2509	3.37823			13.7103	4.04568	8.98425	4.38817	4.2087	3.43796

## Sheet: Fig4
		WT			KO					WT			KO
	PC 16:0/20:4	78.3988	128.292	93.3094	1.9831	1.88413	15.7438		PE 16:0/20:4	66.3447	118.644	115.011	3.10785	2.38291	20.1176
	PC 18:1/20:4	81.017	131.188	87.7947	2.10995	0.303306	17.8474		PE 18:1/20:4	58.2665	104.534	137.199	2.00559	2.87662	24.0141
	PC 18:0/20:4	58.2515	113.944	127.804	0.277514	0.764566	6.2267		PE 18:0/20:4	60.5332	123.632	115.835	2.29336	3.17815	18.0854
	PC 16:0/22:6	72.4556	134.454	93.0902	7.42073	5.25319	45.6473		PE 16:0/22:6	68.3635	163.729	67.9074	8.23772	6.44911	39.6576
	PC 18:1/22:6	108.722	84.998	106.28	9.3981	22.4443	57.9658		PE 18:1/22:6	57.0226	152.309	90.6687	21.0392	15.3679	76.9178
	PC 18:0/22:6	60.1688	117.07	122.761	3.17733	5.28097	64.4408		PE 18:0/22:6	61.8512	86.4193	151.73	16.9953	9.70971	47.9072
	PC 16:0/22:5	88.0195	123.539	88.4418	0	0.0528541	0		PE 16:0/22:5	77.6435	131.336	91.02	0	0	0
	PC 18:1/22:5	73.6437	102.855	123.502	0	0	4.05955		PE 18:1/22:5	67.0219	142.536	90.4423	0	0	0
	PC 18:0/22:5	77.5866	121.33	101.083	0	0	0		PE 18:0/22:5	65.7331	119.93	114.337	0.165537	0	0
	Leydig Pregnenolone					Leydig ARA Pregnenolone				Leydig DPA Pregnenolone				Leydig DHA Pregnenolone
	WT	KO	WT / hCG	KO / hCG		WT / hCG	KO / hCG	KO+ARA / hCG		WT / hCG	KO / hCG	KO+DPA / hCG		WT / hCG	KO / hCG	KO+DHA / hCG
	0	0	0.506898	0.448856		0.506898	0.448856	1.43696		0.111552	0.124385	0.673124		0.62439	0.791042	1.09585
	0.0324386	0	0.71606	0.322506		0.71606	0.322506	2.27412		0.154533	0.0493377	0.18261		1.42508	0.124385	1.39905
	0	0	0.154533	0.0493377		0.154533	0.0493377	1.95208		0.208863	0.138453	0.104868		0.19196	0.0493373	2.67595
	0	0	0.111552	0.124385		0.19196	0.0493373	0.127949		0.18017	0.118476	0.164995		0.18017	0.138453	0.166893
	0	0.0790522	0.208863	0.138453
	Leydig Progesterone					Leydig ARA Progesterone				Leydig DPA Progesterone				Leydig DHA Progesterone
	WT	KO	WT / hCG	KO / hCG		WT / hCG	KO / hCG	KO+ARA / hCG		WT / hCG	KO / hCG	KO+DPA / hCG		WT / hCG	KO / hCG	KO+DHA / hCG
	0.0298126	0.0315106	0.112455	0.039779		0.112455	0.039779	0.238937		0.0759986	0.169379	0.510966		0.138179	0.125325	0.0634699
	0.0353027	0	0.080639	0.0599375		0.080639	0.0599375	0.0345951		0.145705	0.0500432	0.219293		0.201445	0.169379	0.0530009
	0	0	0.166295	0.0500432		0.145705	0.0500432	0.0458161		0.113718	0.0471283	0.100274		0.102583	0.0500432	0.182003
	0	0	0.0759986	0.148789		0.102583	0.0500432	0.114832		0.0865715	0.0471285	0.0812565		0.0865715	0.0471285	0.118972
	0	0	0.113718	0.0471283
	Leydig Androstenedione					Leydig ARA Androstenedione				Leydig DPA Androstenedione				Leydig DHA Androstenedione
	WT	KO	WT / hCG	KO / hCG		WT / hCG	KO / hCG	KO+ARA / hCG		WT / hCG	KO / hCG	KO+DPA / hCG		WT / hCG	KO / hCG	KO+DHA / hCG
	1.4044	2.85211	67.5234	71.3331		67.5234	85.0599	96.6676		57.9149	67.825	429.125		75.2954	72.5773	141.488
	2.19969	1.20568	64.691	38.2165		64.691	45.0799	423.006		166.285	67.7105	221.757		126.43	67.825	158.621
	3.66903	1.96263	166.285	67.7105		166.285	67.7105	238.841		179.945	140.414	366.61		224.373	67.7105	251.223
	2.47747	1.58802	126.549	67.825		224.373	67.7105	232.924		221.012	71.7798	311.578		221.012	30.5993	303.408
	4.77007	5.92467	179.945	30.5993
	Leydig Testosterone					Leydig ARA Testosterone				Leydig DPA Testosterone				Leydig DHA Testosterone
	WT	KO	WT / hCG	KO / hCG		WT / hCG	KO / hCG	KO+ARA / hCG		WT / hCG	KO / hCG	KO+DPA / hCG		WT / hCG	KO / hCG	KO+DHA / hCG
	2.72293	3.1264	322.466	111.664		116.563	111.664	377.386		325.567	255.414	2000.42		174.265	232.128	323.91
	5.59499	1.3671	375.629	62.3447		169.727	62.3447	538.418		716.178	95.4661	883.37		281.64	324.049	312.808
	32.381	2.94763	716.178	95.4661		716.178	95.4661	367.178		395.087	261.063	577.916		632.96	95.4661	427.456
	16.6124	9.9645	462.835	324.049		632.96	95.4661	455.004		632.96	95.4661	651.136		748.543	48.2972	947.543
	16.2187	19.707	395.087	261.063
	Leydig DHT					Leydig ARA DHT				Leydig DPA DHT				Leydig DHA DHT
	WT	KO	WT / hCG	KO / hCG		WT / hCG	KO / hCG	KO+ARA / hCG		WT / hCG	KO / hCG	KO+DPA / hCG		WT / hCG	KO / hCG	KO+DHA / hCG
	2.16551	5.53288	199.143	106.289		61.8742	106.289	398.009		94.9253	33.8468	1017.42		76.7974	72.7439	312.342
	3.65696	1.9176	143.475	46.5184		74.8412	46.5184	1025.27		161.61	12.672	259.536		117.717	33.8468	138.957
	9.36025	1.17682	161.61	12.672		161.61	12.672	371.976		123.402	60.7586	402.005		446.423	12.672	306.121
	5.81121	2.43651	163.559	33.8468		446.423	12.672	381.349		117.717	33.8468	997.416		843.787	60.7586	643.487
	3.48011	14.8052	192.036	129.393

## Sheet: Fig5
	FFA HEK HSL								MA-10 FFA DPA TriacsinC
		mock			mHSL					Triacsin C / Basal			Triacsin C / hCG
	17:0	0.0585594	0.0369119	0.137082	0.080009	0.034397	0.0666553		16:1	0.320214	5.04531	4.54733	6.26106	4.12596	0.327771
	19:0	0.00715687	0.00432371	0.00429854	0.0121306	0.0127454	0.00228434		18:3n-3	1.11613	1.73205	1.58297	2.41952	1.38244	2.24802
	19:1	0.0323013	0.0311942	0.0304963	0.242311	0.628473	0.544686		18:2n-6	7.28711	5.00123	5.08365	10.0968	7.13351	5.12529
	18:2n-6	0.0750433	0.0764962	0.118611	0.915817	1.66755	1.3288		18:1	32.6891	19.573	22.1324	30.0409	30.4405	18.8469
	18:3n-3	0.0184961	0.0272009	0.0239721	0.761703	1.23033	1.62951		20:5	2.44689	3.56132	2.36876	2.82698	3.09654	3.42016
	20:4	0.0506251	0.0564291	0.0730516	1.97052	3.20357	3.02002		20:4	9.45795	5.82699	5.10253	11.334	18.8525	19.8051
	20:5	0.050234	0.0568605	0.0904209	1.65499	2.89131	2.8563		20:3n-3/6	3.15035	2.7295	2.74328	3.68562	3.33495	4.13872
	22:5n-6	0.00480626	0.00568998	0.0067457	0.155443	0.183367	0.225909		22:6	5.24034	3.70775	3.68853	7.03538	6.78367	4.66374
	22:6	0.0166325	0.0164648	0.0203982	0.157376	0.177488	0.238857		22:5n-6	24.1987	19.8163	19.132	38.6967	27.7919	30.6073
									22:4	2.67253	2.6976	2.56362	3.51761	3.21324	3.1834
